# Supplementary material for: Predictors of low birthweight and comparisons of newborn birthweights among different groups of maternal factors at Rev. John Chilembwe Hospital in Phalombe district, Malawi: A retrospective record review
Source: PLoS One. 2024 Aug 29;19(8):e0291585. doi: 10.1371/journal.pone.0291585 (PMC11361679; doi:10.1371/journal.pone.0291585)
Supplement: S1 Dataset — (XLS) [file pone.0291585.s001.xls]

## Sheet: Dataset
ID#	Gestation (weeks)	GesitationalAgeOfPregnancy	MothersAge (years)	MothersAgeGroup	MothersDeliveryMode	MothersHIVStatus	MothersObstetric	MothersParity	NewbornBirthWeight (grams)	NewbornBirthWeightOutcome
1	40	1	17	1	3	1	3	1	3000	0
2	36	2	37	4	3	1	1	2	2400	1
3	36	2	17	1	1	1	3	1	3000	0
4	35	2	30	3	1	1	3	2	1800	1
5	37	1	28	3	1	2	3	2	2500	0
6	39	1	21	2	3	1	3	2	3030	0
7	42	3	32	3	3	1	2	3	1900	1
8	33	2	25	3	1	1	3	1	1900	1
9	26	2	27	3	1	1	3	3	1100	1
10	39	1	22	2	3	1	3	2	3200	0
11	37	1	37	4	1	1	3	3	3200	0
12	39	1	17	1	1	1	1	1	3300	0
13	38	1	22	2	1	1	3	1	3300	0
14	38	1	35	4	1	1	3	3	2600	0
15	35	2	21	2	1	1	3	2	3000	0
16	19	2	19	1	1	1	3	2	3400	0
17	38	1	18	1	1	1	3	1	3000	0
18	37	1	16	1	1	1	3	1	2800	0
19	42	3	18	1	3	1	3	1	3400	0
20	29	2	39	4	1	1	3	3	1600	1
21	32	2	32	3	1	1	3	3	3000	0
22	38	1	24	2	3	1	3	2	2800	0
23	35	2	20	2	1	1	3	2	1900	1
24	38	1	19	1	3	2	3	1	3300	0
25	36	2	19	1	1	1	3	1	2400	1
26	37	1	17	1	1	1	3	1	2200	1
27	32	2	23	2	3	1	1	2	1800	1
28	37	1	20	2	1	1	3	2	3400	0
29	39	1	37	4	1	1	3	3	3300	0
30	37	1	18	1	1	1	3	1	3100	0
31	39	1	29	3	1	1	3	3	2900	0
32	37	1	17	1	1	1	3	1	2400	1
33	35	2	24	2	1	1	2	2	2275	1
34	42	3	32	3	1	1	3	3	3300	0
35	42	3	30	3	1	1	3	2	4000	0
36	40	1	30	3	1	1	3	3	3100	0
37	37	1	18	1	1	1	3	1	2700	0
38	37	1	15	1	1	1	3	1	3300	0
39	39	1	37	4	1	1	3	2	3400	0
40	43	3	37	4	1	1	3	2	3500	0
41	32	2	41	4	3	1	3	3	1600	1
42	35	2	23	2	1	1	2	2	1800	1
43	37	1	18	1	3	1	3	1	2900	0
44	39	1	22	2	1	1	3	1	3000	0
45	37	1	15	1	1	1	3	1	3200	0
46	37	1	16	1	3	1	1	1	2900	0
47	42	3	17	1	3	1	3	1	3500	0
48	36	2	19	1	1	1	3	1	3500	0
49	37	1	34	3	1	1	3	3	2740	0
50	36	2	32	3	1	2	3	2	2000	1
51	40	1	25	3	1	1	3	2	4700	0
52	39	1	20	2	3	1	3	2	3400	0
53	38	1	36	4	3	2	3	3	2700	0
54	40	1	29	3	1	1	3	2	3400	0
55	36	2	21	2	1	1	3	2	2800	0
56	38	1	19	1	1	1	3	1	3000	0
57	37	1	29	3	1	1	3	3	4400	0
58	37	1	20	2	1	1	3	1	2600	0
59	37	1	16	1	1	1	3	1	2600	0
60	39	1	20	2	1	1	3	2	2800	0
61	35	2	28	3	3	1	3	2	2600	0
62	36	2	22	2	1	1	3	2	3200	0
63	36	2	22	2	1	1	3	2	2695	0
64	39	1	15	1	1	1	3	1	3190	0
65	33	2	22	2	1	1	3	2	2800	0
66	38	1	25	3	3	2	3	1	3100	0
67	37	1	22	2	1	1	3	1	3000	0
68	34	2	21	2	1	1	3	1	2200	1
69	32	2	19	1	3	1	3	1	3400	0
70	37	1	21	2	1	1	3	1	3200	0
71	37	1	19	1	1	1	3	1	2700	0
72	38	1	25	3	1	1	3	2	3600	0
73	38	1	18	1	1	1	3	1	2855	0
74	29	2	34	3	1	2	3	3	1100	1
75	32	2	26	3	1	1	3	3	1900	1
76	39	1	33	3	3	1	3	2	2900	0
77	39	1	17	1	3	1	3	1	3500	0
78	39	1	17	1	1	1	3	2	2700	0
79	39	1	19	1	3	1	3	1	3355	0
80	38	1	25	3	3	1	3	2	4160	0
81	44	3	32	3	1	1	3	3	3900	0
82	42	3	32	3	3	1	3	2	3370	0
83	37	1	32	3	1	1	3	3	2500	0
84	42	3	22	2	3	1	3	2	3560	0
85	40	1	38	4	1	1	3	3	3400	0
86	38	1	17	1	1	1	3	1	2900	0
87	37	1	19	1	1	2	3	1	2800	0
88	40	1	20	2	3	1	3	1	3600	0
89	37	1	38	4	1	1	3	3	2700	0
90	37	1	17	1	1	1	3	1	2900	0
91	38	1	33	3	1	1	3	2	3300	0
92	36	2	19	1	1	1	3	1	2400	1
93	34	2	18	1	1	1	3	1	2400	1
94	34	2	18	1	1	1	3	1	2300	1
95	37	1	18	1	1	1	3	1	3100	0
96	39	1	19	1	1	1	3	2	3300	0
97	38	1	32	3	1	1	3	2	2900	0
98	39	1	17	1	1	1	3	1	3200	0
99	36	2	18	1	1	1	3	1	2500	0
100	39	1	35	4	3	1	3	2	2930	0
101	37	1	19	1	1	1	3	1	2135	1
102	32	2	32	3	1	2	3	2	2200	1
103	38	1	18	1	1	1	3	1	2800	0
104	36	2	15	1	1	1	3	1	3000	0
105	42	3	20	2	1	1	3	2	4700	0
106	38	1	30	3	1	1	3	3	3000	0
107	35	2	17	1	1	1	3	1	2185	1
108	29	2	29	3	1	1	3	2	2200	1
109	38	1	21	2	1	1	3	1	3400	0
110	37	1	17	1	1	1	3	1	3300	0
111	38	1	31	3	1	1	3	3	2600	0
112	32	2	20	2	1	1	3	2	3300	0
113	37	1	18	1	1	1	3	1	2100	1
114	40	1	20	2	1	1	3	1	3300	0
115	37	1	17	1	1	1	3	1	2600	0
116	37	1	19	1	1	1	3	1	3000	0
117	37	1	17	1	1	1	3	1	2700	0
118	39	1	22	2	1	1	3	1	2510	0
119	30	2	35	4	1	1	3	3	3200	0
120	39	1	21	2	1	1	3	2	4600	0
121	35	2	18	1	1	1	3	1	3000	0
122	38	1	41	4	1	2	3	3	2600	0
123	43	3	38	4	3	1	3	2	4100	0
124	37	1	23	2	1	1	3	2	2700	0
125	37	1	21	2	3	1	3	1	3400	0
126	39	1	22	2	1	1	3	1	3700	0
127	34	2	18	1	1	1	3	1	1900	1
128	38	1	30	3	1	1	3	2	3200	0
129	36	2	21	2	1	1	3	2	3100	0
130	37	1	22	2	1	1	3	1	3100	0
131	35	2	28	3	1	1	3	2	3700	0
132	36	2	20	2	1	1	3	1	2600	0
133	38	1	18	1	1	1	3	2	2600	0
134	37	1	18	1	1	1	3	1	2500	0
135	35	2	28	3	3	1	3	2	2500	0
136	39	1	25	3	3	1	3	2	2700	0
137	39	1	19	1	1	1	3	2	3400	0
138	38	1	22	2	1	2	3	2	2725	0
139	33	2	18	1	1	1	3	1	2700	0
140	39	1	18	1	1	1	3	1	3000	0
141	39	1	20	2	1	1	3	1	2900	0
142	39	1	39	4	1	1	3	3	3800	0
143	36	2	23	2	1	1	3	2	2400	1
144	39	1	15	1	1	1	3	1	3000	0
145	38	1	19	1	1	1	3	1	3000	0
146	42	3	33	3	1	1	3	3	3900	0
147	37	1	25	3	1	1	3	1	3300	0
148	37	1	34	3	1	1	3	3	3300	0
149	39	1	22	2	1	1	3	2	2400	1
150	39	1	30	3	1	2	3	2	3300	0
151	37	1	19	1	1	1	3	1	3200	0
152	40	1	40	4	3	2	3	3	2700	0
153	37	1	34	3	1	1	3	2	3000	0
154	40	1	19	1	1	1	3	2	3400	0
155	43	3	22	2	1	1	3	2	3900	0
156	37	1	22	2	1	2	3	1	2700	0
157	34	2	17	1	1	1	3	1	2000	1
158	37	1	25	3	1	1	3	2	2500	0
159	37	1	18	1	1	1	3	1	2600	0
160	37	1	37	4	3	2	3	3	3560	0
161	36	2	25	3	3	1	3	2	3355	0
162	37	1	22	2	3	1	3	2	2770	0
163	35	2	18	1	1	1	3	1	2800	0
164	37	1	24	2	1	1	3	3	3100	0
165	38	1	22	2	1	1	3	1	3000	0
166	38	1	29	3	1	1	3	2	3400	0
167	38	1	30	3	1	1	3	3	3100	0
168	39	1	39	4	1	1	3	3	3200	0
169	40	1	30	3	1	2	3	3	3490	0
170	34	2	34	3	1	2	3	2	2300	1
171	33	2	18	1	1	1	3	2	2050	1
172	38	1	32	3	1	2	3	3	3400	0
173	37	1	26	3	1	1	3	2	2100	1
174	37	1	20	2	1	1	3	2	3000	0
175	37	1	18	1	1	1	3	1	3000	0
176	37	1	19	1	1	1	3	1	3500	0
177	37	1	23	2	1	1	3	2	2100	1
178	36	2	18	1	1	1	3	1	3700	0
179	38	1	26	3	1	1	3	2	2900	0
180	38	1	42	4	1	2	3	3	3100	0
181	38	1	25	3	1	2	3	2	2500	0
182	38	1	35	4	1	1	3	3	3100	0
183	34	2	35	4	1	1	3	3	2800	0
184	45	3	20	2	3	1	3	2	3300	0
185	38	1	23	2	1	1	3	2	3200	0
186	38	1	37	4	1	1	3	3	2800	0
187	42	3	36	4	3	1	3	3	4100	0
188	38	1	34	3	1	1	3	3	3400	0
189	37	1	16	1	1	1	3	1	2800	0
190	33	2	16	1	1	1	3	1	2400	1
191	36	2	35	4	1	1	3	3	2600	0
192	38	1	39	4	1	1	3	3	2600	0
193	40	1	36	4	1	2	3	3	3000	0
194	36	2	16	1	1	1	3	1	2400	1
195	34	2	18	1	1	1	3	1	2600	0
196	33	2	17	1	1	1	3	1	2200	1
197	38	1	27	3	1	1	3	2	2800	0
198	39	1	23	2	1	1	3	2	2700	0
199	35	2	15	1	1	1	3	1	2700	0
200	38	1	28	3	1	1	3	2	2900	0
201	40	1	22	2	1	1	3	1	3600	0
202	40	1	19	1	1	1	3	2	4000	0
203	36	2	18	1	1	1	3	2	2200	1
204	39	1	22	2	3	1	3	1	2980	0
205	37	1	19	1	3	1	3	1	2800	0
206	38	1	21	2	3	1	3	1	3200	0
207	37	1	22	2	1	1	3	2	2800	0
208	38	1	17	1	1	1	3	1	2700	0
209	39	1	24	2	3	1	3	2	2700	0
210	37	1	20	2	3	1	3	2	2300	1
211	39	1	42	4	1	1	1	3	4100	0
212	36	2	20	2	1	1	3	1	2300	1
213	35	2	21	2	3	1	3	1	2600	0
214	39	1	18	1	3	1	3	1	3700	0
215	38	1	18	1	1	1	3	1	2900	0
216	32	2	16	1	1	1	3	1	1400	1
217	37	1	25	3	1	2	3	2	2200	1
218	39	1	17	1	1	1	3	1	3100	0
219	38	1	17	1	1	1	3	1	2700	0
220	38	1	20	2	1	1	3	1	2900	0
221	37	1	20	2	1	1	3	2	2600	0
222	36	2	24	2	1	1	3	2	2800	0
223	34	2	21	2	1	1	3	2	2500	0
224	40	1	39	4	3	1	3	2	3300	0
225	37	1	26	3	1	1	3	1	3100	0
226	36	2	38	4	1	1	3	2	2300	1
227	37	1	17	1	1	1	3	1	3200	0
228	39	1	20	2	1	1	3	2	3500	0
229	38	1	24	2	1	1	3	2	3500	0
230	40	1	35	4	1	1	3	3	3900	0
231	38	1	21	2	1	1	3	2	2900	0
232	38	1	27	3	1	1	3	2	3100	0
233	39	1	18	1	3	1	1	1	3400	0
234	37	1	24	2	1	2	3	2	3450	0
235	42	3	20	2	1	1	3	2	3600	0
236	39	1	30	3	1	2	3	2	3200	0
237	38	1	34	3	2	1	3	2	3300	0
238	37	1	22	2	1	1	3	1	2800	0
239	41	1	22	2	3	1	3	2	3000	0
240	36	2	40	4	3	2	3	3	2300	1
241	38	1	30	3	1	1	3	3	3000	0
242	38	1	23	2	1	1	3	1	3100	0
243	37	1	27	3	3	1	2	2	2800	0
244	39	1	20	2	1	1	3	1	2500	0
245	38	1	19	1	1	1	3	1	3300	0
246	30	2	33	3	1	1	3	2	2700	0
247	39	1	19	1	1	1	3	1	2600	0
248	39	1	30	3	1	1	3	2	3600	0
249	37	1	17	1	1	1	3	1	3100	0
250	43	3	27	3	1	1	3	2	3500	0
251	34	2	22	2	1	1	3	2	1800	1
252	38	1	17	1	1	1	1	1	2500	0
253	39	1	23	2	1	1	3	2	4000	0
254	38	1	26	3	3	1	3	2	2800	0
255	36	2	19	1	1	1	3	1	2700	0
256	39	1	17	1	1	1	3	1	3600	0
257	38	1	21	2	3	1	3	2	2700	0
258	38	1	22	2	1	1	3	1	2600	0
259	32	2	19	1	1	1	3	1	2600	0
260	40	1	30	3	1	1	3	2	3600	0
261	39	1	28	3	1	1	3	2	3600	0
262	38	1	22	2	2	1	3	2	2900	0
263	38	1	18	1	1	1	3	1	2500	0
264	35	2	18	1	3	2	3	1	2200	1
265	38	1	29	3	1	1	3	2	3800	0
266	37	1	18	1	1	1	3	1	3600	0
267	37	1	33	3	1	2	3	3	2600	0
268	37	1	16	1	1	1	3	1	3200	0
269	36	2	35	4	1	1	3	3	2550	0
270	37	1	16	1	1	1	3	1	2500	0
271	36	2	18	1	1	1	1	1	2800	0
272	37	1	46	4	1	1	3	3	2800	0
273	38	1	15	1	1	1	3	1	3200	0
274	38	1	26	3	3	1	3	1	2600	0
275	42	3	24	2	1	1	3	2	4000	0
276	37	1	20	2	1	1	3	1	2800	0
277	38	1	19	1	1	1	3	1	3200	0
278	37	1	38	4	1	2	3	3	3000	0
279	38	1	20	2	1	1	3	2	3400	0
280	36	2	17	1	1	1	3	1	2600	0
281	33	2	17	1	1	1	3	1	3200	0
282	36	2	30	3	1	2	3	3	1900	1
283	36	2	34	3	1	2	3	3	3000	0
284	37	1	18	1	1	1	3	1	3200	0
285	39	1	18	1	3	1	3	1	3000	0
286	36	2	18	1	1	1	3	1	2500	0
287	38	1	31	3	1	1	3	2	3200	0
288	38	1	18	1	1	1	3	1	2900	0
289	36	2	32	3	1	2	3	2	2500	0
290	37	1	20	2	3	1	3	2	3100	0
291	37	1	32	3	1	1	3	2	2500	0
292	37	1	25	3	3	1	3	2	2800	0
293	39	1	32	3	1	1	3	2	3500	0
294	37	1	22	2	3	1	3	2	3000	0
295	37	1	18	1	3	1	3	1	3200	0
296	37	1	19	1	1	1	3	1	2900	0
297	38	1	19	1	1	1	3	2	3700	0
298	38	1	18	1	3	1	3	1	4100	0
299	38	1	19	1	1	1	3	2	3000	0
300	32	2	22	2	1	1	3	2	2300	1
301	30	2	19	1	1	1	3	2	2200	1
302	40	1	35	4	1	2	3	3	3700	0
303	37	1	17	1	1	1	3	1	2400	1
304	30	2	19	1	1	1	3	2	1900	1
305	34	2	17	1	1	1	3	1	3200	0
306	39	1	18	1	1	1	3	1	3800	0
307	37	1	20	2	1	1	3	1	3295	0
308	37	1	22	2	1	1	3	1	2700	0
309	37	1	38	4	1	2	3	3	2700	0
310	36	2	18	1	1	1	3	1	2800	0
311	37	1	28	3	3	1	3	2	2800	0
312	31	2	25	3	1	1	1	2	2300	1
313	39	1	19	1	3	1	3	1	3000	0
314	32	2	19	1	1	1	3	1	1900	1
315	35	2	18	1	1	1	3	1	2400	1
316	32	2	18	1	1	1	3	1	2900	0
317	40	1	24	2	1	1	3	1	2900	0
318	37	1	22	2	1	1	3	1	3000	0
319	37	1	21	2	1	1	3	1	2700	0
320	36	2	18	1	1	1	3	1	2800	0
321	36	2	18	1	3	1	3	1	2800	0
322	37	1	29	3	1	1	3	3	3500	0
323	39	1	18	1	1	1	3	1	3000	0
324	38	1	24	2	1	1	3	2	2700	0
325	34	2	18	1	1	1	3	1	2000	1
326	37	1	34	3	1	1	3	2	2700	0
327	42	3	32	3	1	1	3	2	3600	0
328	36	2	36	4	1	2	3	3	2600	0
329	39	1	43	4	1	1	3	3	3800	0
330	37	1	42	4	1	1	3	3	3200	0
331	32	2	18	1	1	1	3	1	2700	0
332	38	1	24	2	3	1	3	1	2800	0
333	28	2	28	3	1	1	3	3	1700	1
334	37	1	18	1	1	1	3	1	2900	0
335	36	2	19	1	1	1	3	1	3400	0
336	39	1	32	3	1	1	3	2	3600	0
337	37	1	20	2	1	1	3	2	3200	0
338	38	1	26	3	1	1	3	2	2900	0
339	38	1	18	1	1	1	3	1	2700	0
340	34	2	28	3	1	1	3	2	3100	0
341	32	2	18	1	1	1	3	1	2200	1
342	37	1	25	3	1	1	3	3	2800	0
343	40	1	24	2	3	1	3	2	3000	0
344	38	1	35	4	3	1	3	3	3100	0
345	39	1	23	2	3	1	3	1	3000	0
346	36	2	22	2	1	1	3	2	2900	0
347	37	1	24	2	1	2	3	2	2800	0
348	32	2	30	3	1	1	3	2	2800	0
349	40	1	21	2	3	1	3	2	3600	0
350	42	3	20	2	1	1	3	2	2500	0
351	39	1	17	1	1	1	3	1	3400	0
352	37	1	30	3	1	2	3	2	2800	0
353	37	1	18	1	1	1	3	1	2100	1
354	37	1	15	1	1	1	3	1	2900	0
355	37	1	27	3	3	1	3	2	3000	0
356	32	2	28	3	3	1	3	2	2000	1
357	39	1	36	4	1	2	3	3	2600	0
358	37	1	20	2	1	1	3	1	3000	0
359	37	1	32	3	1	2	3	2	2800	0
360	38	1	24	2	1	1	3	3	3300	0
361	36	2	30	3	3	1	3	2	2500	0
362	37	1	37	4	2	1	3	2	1900	1
363	37	1	16	1	2	1	3	1	3600	0
364	37	1	18	1	1	1	3	1	3375	0
365	39	1	32	3	1	1	3	2	2500	0
366	37	1	15	1	1	1	3	1	2200	1
367	39	1	22	2	1	1	3	2	3100	0
368	44	3	35	4	1	1	3	2	3100	0
369	38	1	25	3	3	1	3	1	3600	0
370	38	1	16	1	1	1	3	1	3600	0
371	36	2	18	1	1	1	3	2	3500	0
372	36	2	19	1	1	1	3	1	2900	0
373	39	1	22	2	3	1	3	2	3000	0
374	38	1	19	1	3	1	3	1	3600	0
375	39	1	17	1	1	1	3	1	3300	0
376	37	1	22	2	1	1	3	2	2700	0
377	42	3	35	4	1	1	3	3	4000	0
378	39	1	32	3	1	2	3	3	3800	0
379	39	1	22	2	1	1	3	2	3200	0
380	37	1	18	1	1	1	3	1	3100	0
381	36	2	20	2	1	1	3	1	2900	0
382	39	1	34	3	3	1	3	3	3100	0
383	37	1	20	2	1	1	3	1	2855	0
384	30	2	22	2	3	2	3	2	2420	1
385	38	1	19	1	1	1	3	1	2500	0
386	34	2	19	1	3	1	3	1	1700	1
387	36	2	20	2	1	1	3	1	2300	1
388	37	1	28	3	1	1	3	2	2800	0
389	37	1	19	1	3	1	3	1	2800	0
390	40	1	20	2	1	1	3	2	3000	0
391	36	2	34	3	3	1	3	2	2300	1
392	36	2	19	1	1	1	3	2	2280	1
393	37	1	27	3	3	2	3	2	2700	0
394	38	1	26	3	1	1	3	2	3200	0
395	38	1	18	1	3	1	3	1	2700	0
396	37	1	22	2	1	1	3	2	3100	0
397	37	1	21	2	3	1	3	1	3220	0
398	38	1	38	4	3	2	3	3	3555	0
399	36	2	20	2	1	1	3	1	3000	0
400	42	3	24	2	1	2	3	2	3050	0
401	32	2	23	2	1	1	3	1	1900	1
402	37	1	25	3	1	1	3	2	2500	0
403	35	2	23	2	1	1	3	1	3400	0
404	42	3	46	4	1	2	3	3	3700	0
405	39	1	18	1	1	1	3	1	3400	0
406	40	1	30	3	1	1	3	2	3500	0
407	40	1	19	1	1	1	3	1	3000	0
408	38	1	22	2	1	1	3	2	2900	0
409	38	1	33	3	1	1	3	2	3400	0
410	36	2	33	3	3	1	3	2	2400	1
411	38	1	20	2	1	1	3	1	3200	0
412	39	1	20	2	1	1	3	1	3900	0
413	38	1	20	2	3	1	3	1	2580	0
414	37	1	32	3	1	1	3	2	2500	0
415	38	1	23	2	1	1	3	2	3000	0
416	37	1	25	3	1	1	3	2	3200	0
417	44	3	36	4	1	1	3	3	4800	0
418	39	1	17	1	1	1	3	1	3600	0
419	39	1	33	3	1	1	3	3	2700	0
420	38	1	20	2	3	1	3	2	3100	0
421	37	1	28	3	1	1	3	2	2900	0
422	18	2	36	4	1	1	3	1	2300	1
423	42	3	27	3	1	1	3	2	3300	0
424	42	3	17	1	1	1	3	1	3500	0
425	35	2	21	2	1	1	3	2	2300	1
426	37	1	22	2	3	1	3	2	3000	0
427	37	1	21	2	1	1	3	1	3100	0
428	36	2	19	1	1	1	3	1	2735	0
429	37	1	18	1	1	1	3	1	3500	0
430	42	3	22	2	1	1	3	2	2700	0
431	32	2	22	2	1	2	3	2	1700	1
432	38	1	17	1	1	1	3	2	3500	0
433	37	1	29	3	3	1	3	2	3195	0
434	37	1	40	4	1	1	3	3	3200	0
435	38	1	18	1	3	1	3	1	2700	0
436	39	1	39	4	1	1	3	3	2900	0
437	36	2	18	1	1	1	3	1	3000	0
438	38	1	38	4	1	1	3	3	2800	0
439	27	2	18	1	1	1	2	1	1470	1
440	32	2	25	3	1	2	3	2	1700	1
441	39	1	22	2	1	1	3	2	3100	0
442	38	1	38	4	1	1	3	2	2500	0
443	37	1	21	2	1	1	3	2	3400	0
444	36	2	19	1	1	1	3	1	2600	0
445	30	2	38	4	3	2	2	3	1700	1
446	30	2	20	2	1	1	3	1	1800	1
447	37	1	19	1	1	1	3	1	2800	0
448	37	1	22	2	3	1	3	1	1800	1
449	30	2	16	1	1	1	3	1	2100	1
450	37	1	23	2	1	1	3	1	3200	0
451	40	1	22	2	1	2	3	2	3200	0
452	37	1	34	3	3	1	3	3	3800	0
453	42	3	33	3	1	2	3	3	3400	0
454	37	1	16	1	1	1	3	1	2900	0
455	37	1	18	1	1	1	3	1	3000	0
456	37	1	18	1	3	1	3	1	2500	0
457	33	2	18	1	1	1	3	1	3000	0
458	38	1	16	1	1	1	3	1	2600	0
459	40	1	18	1	3	1	3	1	2500	0
460	38	1	16	1	1	1	3	1	2500	0
461	34	2	18	1	1	1	3	1	2700	0
462	40	1	36	4	1	2	3	3	3200	0
463	39	1	34	3	1	1	3	2	3100	0
464	37	1	28	3	1	1	3	2	3100	0
465	33	2	18	1	3	1	3	1	2300	1
466	37	1	19	1	1	1	3	1	3000	0
467	38	1	31	3	1	2	3	2	2600	0
468	39	1	18	1	3	1	3	1	2600	0
469	37	1	17	1	1	1	3	1	2800	0
470	37	1	19	1	1	1	3	1	2700	0
471	36	2	18	1	1	1	3	2	2600	0
472	39	1	35	4	3	1	3	2	3300	0
473	36	2	15	1	1	1	3	2	3000	0
474	38	1	29	3	1	1	3	2	4000	0
475	40	1	39	4	1	1	3	2	3400	0
476	37	1	32	3	1	2	3	2	2900	0
477	37	1	32	3	3	1	3	2	4000	0
478	37	1	42	4	3	1	3	2	3000	0
479	37	1	32	3	1	1	3	3	3015	0
480	41	1	34	3	1	1	3	2	3400	0
481	36	2	22	2	3	1	3	2	2700	0
482	46	3	21	2	1	1	3	1	3400	0
483	38	1	21	2	1	1	3	1	3800	0
484	42	3	36	4	1	1	3	3	3400	0
485	40	1	19	1	1	1	3	1	3000	0
486	32	2	19	1	3	1	2	2	2500	0
487	34	2	19	1	3	1	3	1	2000	1
488	40	1	32	3	1	1	3	2	3700	0
489	37	1	23	2	1	1	3	1	2600	0
490	38	1	17	1	1	1	3	1	2300	1
491	37	1	29	3	3	1	3	2	2500	0
492	36	2	17	1	1	1	3	1	2500	0
493	38	1	25	3	3	1	3	2	2900	0
494	37	1	18	1	3	1	3	1	3300	0
495	36	2	22	2	3	1	3	1	3200	0
496	38	1	35	4	1	1	3	3	3700	0
497	38	1	40	4	3	1	3	3	2800	0
498	36	2	17	1	1	1	3	1	2900	0
499	37	1	18	1	1	1	3	1	3500	0
500	37	1	40	4	1	1	3	2	2500	0
501	36	2	19	1	1	1	3	1	2700	0
502	37	1	20	2	3	1	3	2	2600	0
503	38	1	31	3	1	1	3	3	3900	0
504	37	1	17	1	1	1	3	2	2500	0
505	39	1	24	2	3	1	3	2	3200	0
506	35	2	29	3	1	1	2	3	2000	1
507	37	1	25	3	1	1	1	2	2100	1
508	38	1	22	2	1	1	3	1	2700	0
509	38	1	24	2	1	1	3	2	3300	0
510	40	1	30	3	1	1	3	2	4300	0
511	36	2	16	1	1	1	3	1	2900	0
512	40	1	23	2	3	1	3	2	3250	0
513	40	1	16	1	1	1	3	1	3450	0
514	37	1	19	1	1	1	3	1	3000	0
515	37	1	46	4	1	1	3	2	2500	0
516	30	2	19	1	1	1	3	1	1800	1
517	37	1	18	1	1	1	3	1	2100	1
518	36	2	18	1	1	1	3	1	2300	1
519	36	2	17	1	3	1	3	1	2300	1
520	37	1	33	3	1	1	3	2	3300	0
521	40	1	17	1	1	1	3	1	3300	0
522	38	1	29	3	3	1	3	1	2900	0
523	38	1	35	4	3	2	3	2	2900	0
524	37	1	34	3	1	2	3	3	2600	0
525	36	2	25	3	1	1	3	2	2400	1
526	37	1	35	4	1	1	3	2	3300	0
527	37	1	17	1	1	1	3	1	2800	0
528	37	1	23	2	1	1	3	2	3100	0
529	36	2	17	1	1	1	3	1	2800	0
530	38	1	18	1	1	1	3	1	3100	0
531	38	1	36	4	3	1	3	3	3050	0
532	37	1	31	3	1	1	3	2	3400	0
533	37	1	22	2	1	1	3	2	3100	0
534	36	2	24	2	1	1	3	2	2600	0
535	36	2	20	2	1	1	3	1	2500	0
536	38	1	29	3	1	1	3	3	3100	0
537	37	1	40	4	1	1	3	3	3500	0
538	38	1	29	3	1	1	3	2	3200	0
539	41	1	24	2	1	1	3	2	3500	0
540	37	1	17	1	1	1	3	1	3300	0
541	37	1	16	1	1	1	3	1	3200	0
542	37	1	36	4	1	1	3	3	3600	0
543	37	1	23	2	1	1	3	2	2100	1
544	37	1	19	1	3	1	3	1	2300	1
545	39	1	38	4	1	1	3	2	2600	0
546	38	1	20	2	1	1	3	1	3700	0
547	37	1	20	2	1	1	3	1	3200	0
548	39	1	18	1	1	1	3	1	2600	0
549	38	1	39	4	1	1	3	3	4000	0
550	39	1	18	1	1	1	3	1	2800	0
551	38	1	36	4	1	2	3	2	1700	1
586	37	1	15	1	1	1	3	1	3100	0
553	42	3	40	4	1	1	3	3	3300	0
554	38	1	15	1	1	1	3	1	2400	1
555	37	1	29	3	1	1	3	3	2700	0
556	33	2	23	2	1	1	3	1	2100	1
557	36	2	26	3	1	1	3	3	2700	0
558	36	2	23	2	1	1	3	2	2100	1
559	38	1	19	1	1	1	3	1	3000	0
560	34	2	17	1	1	1	3	1	2400	1
561	39	1	17	1	1	1	3	1	3000	0
562	38	1	20	2	3	1	3	2	3125	0
563	36	2	18	1	3	1	3	2	3000	0
564	38	1	17	1	1	1	3	1	2800	0
565	38	1	18	1	1	1	3	1	2800	0
566	39	1	35	4	1	1	3	2	3400	0
567	38	1	23	2	1	1	3	2	3100	0
568	40	1	18	1	3	1	3	2	4100	0
569	38	1	28	3	1	1	3	2	2800	0
570	38	1	18	1	3	1	3	1	2800	0
571	30	2	16	1	1	1	3	1	2000	1
572	37	1	33	3	1	1	3	2	3700	0
573	38	1	44	4	1	1	3	3	3500	0
574	36	2	19	1	1	1	3	1	2300	1
575	38	1	18	1	1	1	3	1	2900	0
576	38	1	19	1	3	1	3	1	2500	0
577	39	1	17	1	1	1	3	1	2700	0
578	33	2	16	1	1	1	3	1	1400	1
579	36	2	18	1	1	1	3	1	2000	1
580	36	2	21	2	1	1	3	1	3000	0
581	38	1	31	3	3	1	3	2	2800	0
582	34	2	18	1	1	1	3	1	2500	0
583	37	1	29	3	1	1	3	2	2800	0
584	38	1	28	3	1	1	3	2	3200	0
585	36	2	32	3	1	1	3	2	2300	1
586	38	1	30	3	1	1	3	2	3600	0
587	38	1	37	4	1	2	3	3	3000	0
588	40	1	36	4	1	1	3	3	3400	0
589	35	2	17	1	1	1	3	1	2800	0
590	37	1	18	1	1	1	3	1	2400	1
591	37	1	16	1	1	1	3	1	2800	0
592	36	2	21	2	1	1	3	2	2800	0
593	38	1	22	2	1	1	3	1	2700	0
594	38	1	22	2	1	1	3	2	3000	0
595	40	1	35	4	1	1	3	3	2700	0
596	30	2	19	1	1	1	3	1	2200	1
597	33	2	36	4	1	1	3	2	2100	1
598	38	1	16	1	1	1	3	1	2700	0
599	40	1	31	3	1	1	3	3	3500	0
600	36	2	21	2	1	1	3	1	2800	0
601	37	1	23	2	1	2	3	2	2700	0
602	38	1	25	3	3	1	3	2	3100	0
603	38	1	48	4	1	1	3	3	3200	0
604	38	1	24	2	1	1	3	2	3100	0
605	38	1	27	3	1	1	3	2	2700	0
606	38	1	36	4	1	2	3	3	3000	0
607	38	1	18	1	1	1	3	1	3000	0
608	38	1	34	3	3	1	3	2	3400	0
609	38	1	38	4	1	1	3	2	3000	0
610	40	1	38	4	1	1	3	2	3800	0
611	38	1	25	3	3	1	3	1	3100	0
612	38	1	18	1	3	1	3	1	3100	0
613	39	1	32	3	1	1	3	2	2800	0
614	39	1	22	2	1	1	3	1	2400	1
615	39	1	17	1	1	1	3	1	2700	0
616	40	1	18	1	3	1	3	1	3200	0
617	38	1	18	1	1	1	3	1	3000	0
618	38	1	36	4	1	2	3	3	3000	0
619	30	2	22	2	1	1	3	2	1900	1
620	39	1	20	2	1	1	3	2	3900	0
621	38	1	18	1	3	1	3	1	3600	0
622	34	2	18	1	1	1	3	1	2700	0
623	38	1	34	3	1	1	3	3	3300	0
624	42	3	19	1	1	1	3	1	3100	0
625	37	1	18	1	1	1	3	1	3000	0
626	38	1	38	4	1	2	3	3	2900	0
627	34	2	18	1	1	1	3	1	2600	0
628	37	1	29	3	1	1	3	3	2900	0
629	38	1	23	2	1	1	3	2	3100	0
630	38	1	18	1	1	2	3	2	3300	0
631	34	2	22	2	1	1	3	2	3200	0
632	38	1	17	1	3	1	3	1	3000	0
633	42	3	18	1	1	1	3	2	3200	0
634	38	1	21	2	1	1	3	1	2500	0
635	39	1	22	2	3	1	3	2	2800	0
636	37	1	17	1	3	1	3	1	2800	0
637	33	2	18	1	3	1	1	1	2700	0
638	42	3	22	2	1	1	3	1	3300	0
639	29	2	20	2	1	1	3	1	1300	1
640	37	1	31	3	3	1	3	2	3000	0
641	36	2	20	2	1	1	3	1	2500	0
642	36	2	17	1	1	1	3	1	2600	0
643	32	2	24	2	1	1	3	2	2100	1
644	39	1	17	1	1	1	3	1	3100	0
645	37	1	21	2	1	1	3	1	2600	0
646	31	2	24	2	1	1	3	2	1300	1
647	37	1	41	4	1	1	3	3	1600	1
648	38	1	42	4	3	2	3	3	3600	0
649	33	2	33	3	3	1	3	2	2143	1
650	33	2	19	1	1	1	3	1	2200	1
651	40	1	17	1	1	1	3	1	3700	0
652	31	2	18	1	3	1	3	1	2600	0
653	38	1	20	2	1	1	3	1	2900	0
654	38	1	35	4	1	1	3	3	2600	0
655	36	2	20	2	1	1	3	1	2800	0
656	34	2	37	4	1	1	3	3	2600	0
657	38	1	37	4	3	1	3	2	3500	0
658	40	1	20	2	1	1	3	1	3800	0
659	38	1	25	3	3	1	3	1	3385	0
660	36	2	20	2	1	1	3	1	2600	0
661	39	1	23	2	1	1	3	1	2600	0
662	37	1	20	2	1	1	3	1	3300	0
663	33	2	21	2	1	1	3	1	2000	1
664	37	1	36	4	1	1	3	2	3500	0
665	37	1	20	2	1	1	3	1	2600	0
666	37	1	17	1	1	1	3	1	2300	1
667	38	1	31	3	1	1	3	3	3100	0
668	38	1	24	2	1	1	3	2	3200	0
669	35	2	19	1	1	1	3	1	2900	0
670	37	1	22	2	3	1	3	2	3400	0
671	38	1	23	2	1	1	3	1	3100	0
672	34	2	19	1	3	1	1	1	2200	1
673	37	1	35	4	1	1	3	2	2700	0
674	30	2	18	1	1	2	3	1	2900	0
675	35	2	23	2	1	1	3	2	2700	0
676	39	1	19	1	1	1	3	1	3200	0
677	40	1	17	1	3	1	3	1	3600	0
678	25	2	31	3	1	1	3	2	1000	1
679	37	1	41	4	1	1	3	3	2900	0
680	36	2	25	3	1	1	3	2	2500	0
681	38	1	35	4	1	2	3	3	2800	0
682	34	2	24	2	1	1	3	2	3000	0
683	39	1	30	3	1	1	3	2	3000	0
684	38	1	20	2	1	1	3	2	4000	0
685	35	2	28	3	1	2	3	2	2400	1
686	39	1	22	2	3	1	3	2	3110	0
687	37	1	22	2	3	1	3	2	3100	0
688	37	1	20	2	3	1	3	1	3200	0
689	39	1	33	3	3	2	1	2	2800	0
690	40	1	19	1	3	1	3	1	3200	0
691	37	1	30	3	1	1	3	3	3300	0
692	38	1	17	1	1	1	3	1	3300	0
693	32	2	21	2	1	1	3	2	2500	0
694	37	1	18	1	1	1	3	1	3100	0
695	30	2	20	2	1	1	3	1	2000	1
696	38	1	39	4	1	1	3	3	3400	0
697	32	2	16	1	1	1	3	1	2000	1
698	37	1	21	2	1	1	3	2	3200	0
699	42	3	28	3	1	1	3	2	3700	0
700	34	2	28	3	1	1	3	3	2700	0
701	39	1	30	3	1	1	3	2	3900	0
702	38	1	24	2	3	1	2	2	2800	0
703	36	2	40	4	1	1	3	3	2900	0
704	37	1	25	3	1	1	3	2	2900	0
705	36	2	17	1	1	1	3	1	2700	0
706	30	2	19	1	1	1	3	1	2100	1
707	35	2	18	1	1	1	3	1	2500	0
708	37	1	39	4	1	2	3	2	2900	0
709	37	1	17	1	1	1	3	1	2400	1
710	38	1	23	2	1	1	3	2	3400	0
711	36	2	36	4	1	1	3	2	2500	0
712	37	1	18	1	3	1	3	1	2400	1
713	36	2	24	2	3	1	3	1	2300	1
714	38	1	19	1	1	1	3	1	2700	0
715	33	2	21	2	1	1	3	2	2100	1
716	38	1	22	2	3	1	3	2	3400	0
717	38	1	20	2	1	1	1	1	2600	0
718	39	1	25	3	3	1	3	1	2800	0
719	40	1	22	2	1	1	3	2	3800	0
720	38	1	40	4	1	1	3	3	2800	0
721	37	1	37	4	1	1	3	1	3200	0
722	39	1	34	3	1	2	3	2	3200	0
723	37	1	29	3	1	1	3	2	3800	0
724	37	1	18	1	1	1	3	1	2300	1
725	33	2	21	2	1	1	3	1	2500	0
726	34	2	28	3	3	1	2	2	1900	1
727	38	1	38	4	1	1	3	2	3100	0
728	35	2	17	1	1	1	3	1	2800	0
729	40	1	40	4	1	1	3	2	3900	0
730	37	1	28	3	3	1	3	2	2700	0
731	37	1	17	1	1	1	3	1	3000	0
732	38	1	39	4	3	1	2	2	2500	0
733	34	2	17	1	1	1	3	1	1300	1
734	35	2	40	4	1	2	3	2	2900	0
735	37	1	27	3	1	1	3	2	3200	0
736	39	1	27	3	1	1	3	2	3000	0
737	37	1	27	3	3	1	3	2	3200	0
738	37	1	20	2	1	2	3	2	2900	0
739	35	2	18	1	1	1	3	2	2900	0
740	37	1	22	2	3	2	3	1	3200	0
741	39	1	29	3	1	1	3	2	4600	0
742	36	2	34	3	1	1	3	3	3300	0
743	35	2	26	3	1	1	3	1	2500	0
744	37	1	27	3	1	1	3	2	3100	0
745	37	1	29	3	1	1	3	2	3200	0
746	36	2	32	3	1	1	3	2	2700	0
747	37	1	18	1	1	1	3	1	2400	1
748	38	1	29	3	1	2	3	2	2900	0
749	38	1	30	3	3	2	3	2	2900	0
750	38	1	17	1	1	1	3	1	2900	0
751	38	1	27	3	1	1	3	2	3300	0
752	37	1	30	3	3	1	3	1	3300	0
753	44	3	37	4	3	1	3	2	4100	0
754	39	1	17	1	1	1	3	1	3300	0
755	36	2	36	4	1	1	3	2	2200	1
756	33	2	17	1	1	1	3	1	2800	0
757	32	2	16	1	1	1	3	1	2200	1
758	34	2	23	2	3	1	3	2	2700	0
759	33	2	18	1	1	1	3	1	2400	1
760	41	1	42	4	1	2	3	3	2700	0
761	37	1	32	3	3	1	3	2	2500	0
762	37	1	18	1	1	1	3	1	3000	0
763	37	1	22	2	3	1	3	2	3300	0
764	37	1	20	2	3	1	3	1	2700	0
765	34	2	18	1	1	1	3	1	2300	1
766	37	1	20	2	1	1	3	1	3000	0
767	37	1	19	1	1	1	3	1	3100	0
768	39	1	35	4	1	1	3	3	3300	0
769	38	1	28	3	1	1	3	2	3400	0
770	36	2	16	1	1	2	3	1	2900	0
771	30	2	18	1	1	2	3	1	2600	0
772	37	1	22	2	3	1	3	2	2800	0
773	30	2	32	3	1	1	3	2	2200	1
774	33	2	20	2	1	1	3	2	2600	0
775	38	1	28	3	1	1	3	1	2700	0
776	38	1	27	3	3	1	3	2	3700	0
777	42	3	19	1	1	1	3	1	3700	0
778	29	2	19	1	1	1	3	1	1400	1
779	39	1	36	4	1	1	3	2	3600	0
780	38	1	14	1	1	1	3	1	3200	0
781	38	1	39	4	1	2	3	3	2700	0
782	35	2	18	1	1	1	3	1	2000	1
783	38	1	18	1	1	1	3	1	2400	1
784	38	1	23	2	1	1	3	3	2600	0
785	29	2	26	3	1	1	3	2	1300	1
786	39	1	36	4	1	1	3	3	3200	0
787	37	1	28	3	1	1	3	2	3400	0
788	37	1	23	2	3	2	3	1	2800	0
789	38	1	17	1	1	1	3	1	2600	0
790	37	1	21	2	1	2	3	2	2500	0
791	42	3	33	3	1	1	3	2	4900	0
792	37	1	14	1	3	1	3	1	2800	0
793	34	2	20	2	1	1	3	2	2400	1
794	38	1	22	2	3	1	3	2	3200	0
795	37	1	22	2	3	2	3	2	2800	0
796	38	1	17	1	1	1	3	1	2900	0
797	36	2	18	1	1	1	3	1	3000	0
798	26	2	20	2	1	1	3	1	1400	1
799	39	1	34	3	1	2	3	3	3000	0
800	37	1	15	1	1	1	3	1	2900	0
801	36	2	21	2	1	1	3	2	2400	1
802	38	1	18	1	1	1	3	1	1600	1
803	35	2	21	2	1	1	3	1	2400	1
804	36	2	17	1	1	1	3	1	2600	0
805	34	2	25	3	1	1	3	2	2600	0
806	32	2	20	2	1	1	3	1	1800	1
807	39	1	22	2	1	1	3	1	3000	0
808	38	1	16	1	1	1	3	1	2600	0
809	38	1	25	3	1	1	3	2	2600	0
810	28	2	18	1	1	1	3	1	2100	1
811	37	1	25	3	2	1	3	1	3200	0
812	37	1	20	2	1	1	3	2	2800	0
813	37	1	31	3	1	1	3	2	2900	0
814	38	1	19	1	1	1	3	1	2600	0
815	38	1	32	3	1	1	3	2	3200	0
816	30	2	40	4	1	1	3	3	2600	0
817	30	2	34	3	3	1	1	2	1600	1
818	38	1	25	3	1	1	3	2	2700	0
819	34	2	22	2	1	1	3	2	1580	1
820	37	1	18	1	2	1	3	1	2800	0
821	37	1	29	3	1	1	3	3	3200	0
822	38	1	17	1	1	1	3	1	3000	0
823	32	2	18	1	1	1	3	1	2300	1
824	38	1	19	1	1	1	3	1	3100	0
825	37	1	34	3	1	1	3	2	2800	0
826	37	1	37	4	1	1	3	2	2700	0
827	37	1	28	3	1	2	3	3	2600	0
828	37	1	16	1	1	1	3	1	2200	1
829	36	2	20	2	1	1	3	1	3300	0
830	35	2	26	3	1	1	3	2	2700	0
831	34	2	18	1	1	1	3	1	2700	0
832	32	2	34	3	1	1	3	3	2800	0
833	37	1	22	2	1	1	3	2	2900	0
834	42	3	29	3	1	2	3	2	3100	0
835	40	1	20	2	1	1	3	2	2900	0
836	37	1	20	2	3	1	3	2	3400	0
837	37	1	25	3	1	1	1	2	2300	1
838	35	2	19	1	1	1	3	1	4300	0
839	38	1	17	1	1	1	3	1	3100	0
840	37	1	18	1	1	1	3	1	2800	0
841	35	2	30	3	1	1	3	2	2400	1
842	38	1	17	1	1	1	3	1	2600	0
843	40	1	40	4	1	1	3	2	3300	0
844	33	2	17	1	1	1	3	1	2500	0
845	42	3	23	2	3	1	3	2	3200	0
846	37	1	19	1	1	1	3	2	3500	0
847	38	1	17	1	1	1	3	1	3200	0
848	37	1	32	3	1	1	3	2	2600	0
849	34	2	38	4	1	1	3	3	2800	0
850	38	1	27	3	3	1	3	2	3000	0
851	38	1	24	2	3	1	3	2	3100	0
852	36	2	40	4	1	1	3	3	2800	0
853	36	2	17	1	1	1	3	1	3200	0
854	34	2	16	1	1	1	3	1	2500	0
855	34	2	38	4	1	1	3	3	2800	0
856	37	1	18	1	1	1	3	1	3000	0
857	37	1	17	1	1	1	3	1	2800	0
858	36	2	22	2	3	1	3	2	3100	0
859	37	1	37	4	1	1	3	3	3000	0
860	37	1	21	2	1	1	3	2	2500	0
861	39	1	20	2	3	1	3	2	3700	0
862	39	1	18	1	1	1	3	1	2500	0
863	34	2	24	2	1	1	3	2	2600	0
864	37	1	24	2	3	1	3	2	3500	0
865	39	1	27	3	1	1	3	2	3600	0
866	28	2	23	2	3	1	1	3	700	1
867	39	1	36	4	1	1	3	2	3600	0
868	35	2	17	1	1	1	3	1	2300	1
869	36	2	15	1	1	1	3	1	2700	0
870	40	1	35	4	1	2	3	2	4200	0
871	37	1	15	1	1	1	3	1	2900	0
872	38	1	21	2	1	1	3	1	3400	0
873	40	1	40	4	1	1	3	3	3700	0
874	37	1	21	2	3	1	3	2	3800	0
875	36	2	27	3	1	2	3	3	2400	1
876	37	1	22	2	1	1	3	2	3300	0
877	38	1	18	1	1	1	3	1	2700	0
878	38	1	25	3	1	1	3	2	3000	0
879	37	1	32	3	1	1	3	3	3200	0
880	36	2	20	2	1	1	3	2	3600	0
881	37	1	19	1	1	1	3	1	2800	0
882	38	1	18	1	1	1	3	1	3000	0
883	43	3	33	3	1	1	3	2	3200	0
884	37	1	20	2	1	1	3	1	3200	0
885	38	1	19	1	1	1	3	1	2700	0
886	37	1	22	2	1	1	3	1	3295	0
887	23	2	23	2	1	1	3	2	2750	0
888	37	1	28	3	1	1	3	1	3000	0
889	38	1	24	2	3	1	3	2	3000	0
890	38	1	22	2	3	1	3	2	3500	0
891	36	2	19	1	1	1	3	1	2800	0
892	37	1	28	3	1	1	3	2	2900	0
893	38	1	14	1	1	1	3	1	2900	0
894	34	2	14	1	1	1	3	1	2300	1
895	42	3	22	2	1	1	3	1	3000	0
896	37	1	34	3	3	1	3	2	3050	0
897	33	2	20	2	1	1	3	3	2200	1
898	32	2	18	1	1	1	3	1	2600	0
899	39	1	35	4	1	1	3	3	3500	0
900	39	1	21	2	3	1	3	2	3300	0
901	38	1	18	1	1	1	3	1	2600	0
902	36	2	19	1	1	1	3	1	2400	1
903	38	1	20	2	1	1	3	1	3000	0
904	37	1	24	2	1	1	3	2	2900	0
905	38	1	18	1	1	1	3	1	2900	0
906	38	1	36	4	1	1	3	3	2800	0
907	38	1	27	3	1	1	3	2	3300	0
908	37	1	19	1	1	1	3	1	2700	0
909	34	2	22	2	1	1	3	2	2400	1
910	39	1	26	3	1	1	3	1	2600	0
911	38	1	21	2	1	1	3	1	3000	0
912	37	1	40	4	1	1	3	3	2400	1
913	38	1	24	2	3	1	3	2	2700	0
914	37	1	21	2	1	1	3	1	2900	0
915	37	1	19	1	3	1	3	2	2600	0
916	38	1	22	2	1	1	3	1	3000	0
917	37	1	18	1	3	1	3	1	3300	0
918	32	2	30	3	1	1	3	3	2600	0
919	30	2	34	3	1	1	3	3	2100	1
920	37	1	18	1	1	1	3	1	2900	0
921	39	1	20	2	1	1	3	2	3300	0
922	32	2	19	1	1	1	3	1	2800	0
923	40	1	31	3	1	1	3	3	2600	0
924	39	1	19	1	3	1	3	1	2900	0
925	36	2	27	3	1	1	3	2	2900	0
926	37	1	18	1	1	1	3	2	2700	0
927	36	2	15	1	1	1	3	1	2500	0
928	32	2	23	2	1	1	3	2	2900	0
929	37	1	20	2	1	1	3	1	2500	0
930	37	1	17	1	1	1	3	1	2600	0
931	40	1	18	1	1	1	3	1	3200	0
932	35	2	24	2	3	1	1	2	3300	0
933	37	1	21	2	3	1	3	2	2800	0
934	44	3	37	4	1	1	3	2	2600	0
935	37	1	19	1	3	1	3	1	2800	0
936	36	2	33	3	3	1	3	3	2000	1
937	38	1	28	3	1	1	3	2	2780	0
938	37	1	43	4	1	1	3	3	2700	0
939	36	2	15	1	1	1	1	1	2100	1
940	34	2	21	2	1	2	3	2	2300	1
941	41	1	30	3	3	2	3	3	3300	0
942	37	1	20	2	1	1	3	3	2700	0
943	36	2	39	4	1	1	3	3	3100	0
944	37	1	28	3	1	1	3	2	3200	0
945	35	2	23	2	1	1	3	2	2400	1
946	30	2	24	2	1	2	3	1	1400	1
947	37	1	24	2	1	1	3	2	2800	0
948	37	1	18	1	1	1	3	1	2100	1
949	38	1	18	1	3	1	3	1	3100	0
950	38	1	26	3	2	1	3	2	3500	0
951	37	1	30	3	1	1	3	2	4100	0
952	40	1	37	4	1	1	3	3	3500	0
953	40	1	22	2	1	1	3	3	2700	0
954	36	2	32	3	3	1	3	2	2800	0
955	39	1	28	3	1	1	3	2	3300	0
956	38	1	26	3	1	1	3	2	3000	0
957	39	1	22	2	1	1	3	1	3800	0
958	38	1	20	2	1	1	1	1	2600	0
959	36	2	18	1	1	1	3	1	2100	1
960	35	2	21	2	1	1	3	1	2200	1
961	39	1	21	2	3	2	3	1	3400	0
962	37	1	29	3	1	1	3	2	3395	0
963	37	1	22	2	1	1	3	2	2600	0
964	38	1	18	1	3	1	3	1	3100	0
965	37	1	18	1	1	1	3	1	2400	1
966	36	2	28	3	1	2	3	2	2700	0
967	30	2	20	2	1	1	3	1	1300	1
968	37	1	24	2	1	1	3	2	3100	0
969	37	1	21	2	1	1	3	1	2700	0
970	40	1	35	4	1	1	3	3	3100	0
971	36	2	17	1	1	1	3	1	2600	0
972	39	1	34	3	1	1	3	2	3500	0
973	37	1	24	2	3	1	3	2	3200	0
974	38	1	15	1	3	1	3	1	2480	1
975	36	2	22	2	1	1	3	2	2700	0
976	36	2	21	2	3	1	3	1	2400	1
977	33	2	16	1	1	1	3	1	2800	0
978	32	2	22	2	3	1	3	1	1860	1
979	37	1	18	1	1	1	3	1	3000	0
980	38	1	34	3	1	2	3	3	3700	0
981	38	1	17	1	3	1	3	1	2800	0
982	39	1	33	3	1	1	3	3	3000	0
983	38	1	16	1	1	1	3	1	3300	0
984	39	1	27	3	1	1	3	1	3800	0
985	33	2	30	3	1	1	3	3	2800	0
986	41	1	22	2	3	2	3	2	3360	0
987	39	1	29	3	1	1	3	3	3400	0
988	38	1	22	2	1	1	3	2	2600	0
989	32	2	17	1	1	1	3	1	2100	1
990	37	1	19	1	1	1	3	1	2000	1
991	37	1	18	1	1	1	3	1	3200	0
992	36	2	17	1	1	1	3	1	2700	0
993	39	1	41	4	1	2	3	2	3300	0
994	37	1	21	2	3	1	3	1	2500	0
995	38	1	22	2	1	1	3	2	3300	0
996	40	1	19	1	3	1	3	1	2600	0
997	39	1	22	2	1	1	3	1	3000	0
998	37	1	22	2	1	1	3	1	3300	0
999	38	1	22	2	1	1	3	1	2600	0
1000	38	1	36	4	1	1	3	2	3500	0
1001	35	2	17	1	1	1	3	1	2300	1
1002	38	1	18	1	1	1	3	1	2600	0
1003	38	1	21	2	1	1	3	2	1175	1
1004	32	2	36	4	1	1	3	2	3200	0
1005	38	1	30	3	1	1	3	2	3000	0
1006	36	2	17	1	1	1	3	1	3300	0
1007	37	1	15	1	1	1	3	1	2700	0
1008	38	1	27	3	1	1	3	2	2800	0
1009	38	1	22	2	3	2	3	2	3000	0
1010	37	1	22	2	1	1	3	1	2800	0
1011	36	2	20	2	3	1	3	2	2300	1
1012	38	1	32	3	1	1	3	2	3200	0
1013	37	1	18	1	1	1	3	1	2500	0
1014	36	2	22	2	1	1	3	1	2800	0
1015	38	1	26	3	1	1	3	2	3800	0
1016	37	1	22	2	1	1	3	1	2800	0
1017	38	1	46	4	1	1	3	3	3000	0
1018	38	1	18	1	1	1	3	1	3500	0
1019	38	1	32	3	3	1	3	2	3300	0
1020	38	1	19	1	1	1	3	1	3200	0
1021	36	2	14	1	1	1	3	1	2500	0
1022	37	1	17	1	3	1	3	1	3100	0
1023	38	1	38	4	1	1	3	2	3400	0
1024	37	1	23	2	1	1	3	3	3100	0
1025	39	1	17	1	1	1	3	1	2400	1
1026	37	1	18	1	1	1	3	1	3100	0
1027	38	1	17	1	1	1	3	1	3200	0
1028	38	1	32	3	1	1	3	1	3200	0
1029	39	1	25	3	3	1	3	2	3400	0
1030	38	1	26	3	3	1	3	2	3300	0
1031	40	1	16	1	1	1	3	1	3000	0
1032	34	2	30	3	1	2	3	3	2300	1
1033	36	2	19	1	3	1	3	1	2550	0
1034	38	1	17	1	1	1	3	1	2400	1
1035	38	1	37	4	1	2	3	3	3300	0
1036	40	1	22	2	3	1	3	1	3400	0
1037	37	1	24	2	1	2	3	2	2600	0
1038	38	1	22	2	3	1	3	2	3025	0
1039	35	2	26	3	3	1	3	2	2300	1
1040	39	1	43	4	1	1	3	3	3200	0
1041	39	1	30	3	3	1	3	3	3100	0
1042	37	1	35	4	1	1	3	2	2500	0
1043	33	2	20	2	1	1	3	1	1700	1
1044	38	1	33	3	1	1	3	3	3100	0
1045	42	3	19	1	1	2	3	1	3400	0
1046	38	1	18	1	3	2	3	1	2800	0
1047	35	2	52	4	1	1	3	3	2800	0
1048	36	2	21	2	1	1	3	2	2800	0
1049	36	2	20	2	1	1	3	2	2800	0
1050	38	1	22	2	1	1	3	2	3600	0
1051	37	1	30	3	1	1	3	3	3100	0
1052	39	1	18	1	3	1	3	1	3100	0
1053	38	1	38	4	1	2	3	2	3600	0
1054	38	1	22	2	1	1	3	1	2800	0
1055	37	1	28	3	1	1	3	2	2500	0
1056	37	1	22	2	3	1	2	2	3100	0
1057	37	1	25	3	3	1	3	2	3700	0
1058	34	2	26	3	3	1	3	1	2300	1
1059	39	1	21	2	1	1	3	1	3400	0
1060	41	1	23	2	1	1	3	2	3000	0
1061	43	3	18	1	3	1	3	2	2700	0
1062	34	2	18	1	1	1	3	1	2265	1
1063	35	2	18	1	1	1	3	1	2800	0
1064	37	1	27	3	1	1	3	3	2700	0
1065	38	1	27	3	3	1	3	2	2700	0
1066	38	1	15	1	1	1	3	1	2800	0
1067	34	2	18	1	1	2	3	2	3000	0
1068	38	1	36	4	3	1	3	2	2800	0
1069	38	1	20	2	3	1	3	2	3170	0
1070	36	2	36	4	1	1	3	2	3300	0
1071	30	2	19	1	1	1	3	1	2200	1
1072	39	1	42	4	1	1	3	3	3500	0
1073	39	1	17	1	1	1	3	1	3600	0
1074	37	1	22	2	1	1	3	1	3400	0
1075	36	2	18	1	1	1	3	1	2600	0
1076	42	3	36	4	1	1	3	3	2800	0
1077	38	1	17	1	1	1	3	1	2700	0
1078	37	1	30	3	1	1	3	2	3200	0
1079	37	1	27	3	3	1	3	2	2200	1
1080	36	2	22	2	1	1	3	2	2800	0
1081	36	2	22	2	1	1	3	1	2800	0
1082	38	1	20	2	1	1	3	1	3100	0
1083	38	1	37	4	1	1	3	3	3000	0
1084	32	2	23	2	1	1	3	2	2700	0
1085	38	1	19	1	3	1	3	2	3300	0
1086	36	2	24	2	3	2	3	1	2100	1
1087	33	2	26	3	1	1	3	2	1900	1
1088	40	1	18	1	1	1	3	1	2500	0
1089	38	1	17	1	1	1	3	1	2900	0
1090	43	3	33	3	1	1	3	2	2000	1
1091	39	1	23	2	1	1	3	2	3710	0
1092	36	2	23	2	1	1	3	2	2500	0
1093	37	1	28	3	3	1	3	2	1700	1
1094	38	1	19	1	1	1	3	1	2400	1
1095	35	2	20	2	3	1	3	2	2450	1
1096	38	1	17	1	1	1	3	1	3000	0
1097	39	1	30	3	1	1	3	2	2500	0
1098	36	2	20	2	1	1	3	1	2600	0
1099	36	2	18	1	1	1	3	1	2800	0
1100	38	1	18	1	1	1	3	1	2900	0
1101	38	1	30	3	1	1	3	2	3100	0
1102	38	1	26	3	1	1	3	2	2600	0
1103	40	1	28	3	1	2	3	2	3100	0
1104	36	2	37	4	1	1	3	3	2300	1
1105	39	1	18	1	3	1	3	1	4200	0
1106	27	2	23	2	1	1	3	1	2200	1
1107	39	1	33	3	3	2	3	2	2700	0
1108	36	2	26	3	1	1	3	1	2400	1
1109	35	2	23	2	1	1	3	2	2400	1
1110	39	1	24	2	1	1	3	2	3200	0
1111	38	1	19	1	1	1	3	1	2900	0
1112	32	2	18	1	1	1	3	1	1200	1
1113	39	1	22	2	3	1	3	1	3080	0
1114	36	2	19	1	1	1	3	1	2800	0
1115	38	1	37	4	3	2	3	3	4500	0
1116	37	1	37	4	1	1	3	3	3100	0
1117	37	1	36	4	1	1	3	3	2800	0
1118	38	1	19	1	1	1	3	2	3500	0
1119	37	1	35	4	1	1	3	3	3000	0
1120	36	2	18	1	3	1	3	1	3400	0
1121	32	2	17	1	1	1	3	1	2700	0
1122	36	2	21	2	1	1	3	2	2900	0
1123	35	2	18	1	1	1	3	2	3500	0
1124	38	1	22	2	1	1	3	2	3400	0
1125	38	1	20	2	1	1	3	1	2800	0
1126	37	1	17	1	3	1	3	1	2800	0
1127	38	1	23	2	1	1	3	2	3100	0
1128	38	1	18	1	1	1	3	1	3000	0
1129	38	1	19	1	1	1	3	1	3000	0
1130	38	1	22	2	1	1	3	1	3500	0
1131	38	1	22	2	1	1	3	1	3500	0
1132	36	2	26	3	1	1	3	2	2500	0
1133	36	2	39	4	1	1	3	3	2600	0
1134	38	1	24	2	3	1	3	2	3100	0
1135	39	1	29	3	3	1	3	2	3600	0
1136	38	1	30	3	1	1	3	1	3600	0
1137	37	1	17	1	1	1	3	1	2700	0
1138	38	1	19	1	1	1	3	1	2800	0
1139	36	2	19	1	1	1	3	1	2400	1
1140	34	2	29	3	1	1	3	2	2200	1
1141	36	2	16	1	1	1	3	1	2700	0
1142	38	1	38	4	1	1	3	3	3100	0
1143	36	2	20	2	1	1	3	1	2700	0
1144	36	2	21	2	1	1	3	2	2900	0
1145	38	1	24	2	3	1	3	2	2700	0
1146	37	1	16	1	1	1	3	2	3000	0
1147	42	3	29	3	1	1	3	2	2800	0
1148	34	2	43	4	1	1	3	3	2600	0
1149	36	2	20	2	1	1	3	2	2700	0
1150	36	2	24	2	1	1	3	2	2800	0
1151	37	1	27	3	1	1	3	2	3000	0
1152	36	2	22	2	1	1	3	2	2700	0
1153	38	1	23	2	3	2	3	2	3100	0
1154	38	1	17	1	1	2	3	1	3600	0
1155	36	2	22	2	3	1	3	2	2725	0
1156	38	1	28	3	3	1	3	2	3000	0
1157	37	1	21	2	1	1	3	1	2600	0
1158	37	1	40	4	1	1	3	3	3100	0
1159	38	1	42	4	1	1	3	3	3100	0
1160	38	1	19	1	3	1	3	1	3200	0
1161	37	1	35	4	1	1	3	3	3200	0
1162	37	1	19	1	3	1	3	1	3300	0
1163	37	1	33	3	1	1	3	3	2900	0
1164	36	2	28	3	1	1	3	1	3000	0
1165	39	1	17	1	1	1	3	1	3200	0
1166	36	2	33	3	1	1	3	2	2800	0
1167	37	1	16	1	1	1	3	1	2700	0
1168	41	1	29	3	1	1	3	2	3800	0
1169	37	1	38	4	1	1	3	3	2600	0
1170	39	1	18	1	1	1	3	1	4100	0
1171	37	1	18	1	1	1	3	1	3100	0
1172	37	1	19	1	1	1	3	2	3300	0
1173	39	1	17	1	3	1	3	1	2700	0
1174	37	1	18	1	1	1	3	1	2800	0
1175	37	1	20	2	3	1	3	1	3100	0
1176	38	1	23	2	1	1	3	2	2700	0
1177	36	2	36	4	1	1	3	3	2500	0
1178	32	2	25	3	1	1	3	2	1400	1
1179	35	2	35	4	1	1	3	3	2200	1
1180	37	1	24	2	1	1	3	2	3000	0
1181	37	1	19	1	1	1	3	2	2600	0
1182	37	1	20	2	1	1	3	1	2700	0
1183	37	1	18	1	3	1	3	2	2900	0
1184	37	1	19	1	1	1	3	1	2900	0
1185	35	2	38	4	1	1	3	2	2200	1
1186	38	1	19	1	3	1	3	1	3625	0
1187	39	1	25	3	1	1	3	1	3125	0
1188	42	3	18	1	1	1	3	1	3300	0
1189	37	1	22	2	1	2	3	2	2900	0
1190	43	3	30	3	1	1	3	2	3400	0
1191	33	2	17	1	1	1	3	1	2700	0
1192	38	1	34	3	1	1	3	2	2300	1
1193	37	1	19	1	1	1	3	1	3600	0
1194	35	2	34	3	1	2	3	2	2210	1
1195	42	3	23	2	1	1	3	2	3700	0
1196	38	1	19	1	1	1	3	2	3100	0
1197	40	1	25	3	3	1	3	2	2810	0
1198	39	1	29	3	3	1	3	2	3500	0
1199	28	2	23	2	3	1	1	1	985	1
1200	37	1	20	2	1	1	3	1	4100	0
1201	37	1	38	4	1	1	3	3	3400	0
1202	37	1	26	3	3	1	3	2	2540	0
1203	36	2	39	4	1	1	3	3	2400	1
1204	35	2	23	2	1	1	3	2	2200	1
1205	37	1	22	2	1	2	3	1	2500	0
1206	43	3	30	3	1	1	3	2	3400	0
1207	37	1	26	3	1	1	3	2	3200	0
1208	33	2	19	1	1	1	3	1	1400	1
1209	38	1	25	3	3	1	3	1	2700	0
1210	31	2	18	1	3	2	3	1	2700	0
1211	38	1	26	3	3	2	3	2	2985	0
1212	37	1	30	3	1	2	3	2	2700	0
1213	37	1	42	4	1	2	3	3	3000	0
1214	36	2	26	3	3	1	3	2	2900	0
1215	37	1	16	1	1	1	3	1	3100	0
1216	33	2	18	1	1	1	3	1	2600	0
1217	37	1	19	1	1	1	3	1	3200	0
1218	43	3	19	1	3	1	3	1	3000	0
1219	38	1	30	3	3	2	3	2	2900	0
1220	40	1	34	3	1	2	3	2	3100	0
1221	38	1	37	4	1	1	3	3	3000	0
1222	37	1	18	1	3	2	3	1	2900	0
1223	36	2	15	1	1	1	3	1	2300	1
1224	40	1	18	1	1	1	3	1	3600	0
1225	38	1	34	3	1	2	3	2	2900	0
1226	36	2	24	2	1	1	3	2	2800	0
1227	38	1	32	3	3	1	3	2	2800	0
1228	38	1	16	1	1	1	3	1	2800	0
1229	38	1	35	4	1	1	3	2	2500	0
1230	37	1	20	2	1	1	3	1	1365	1
1231	37	1	22	2	1	1	3	1	2900	0
1232	39	1	30	3	1	1	3	3	3400	0
1233	37	1	25	3	1	1	3	1	2500	0
1234	37	1	34	3	1	1	3	2	2800	0
1235	41	1	30	3	1	1	3	2	3700	0
1236	32	2	15	1	1	1	3	1	2800	0
1237	37	1	23	2	1	1	3	2	2700	0
1238	38	1	20	2	1	1	3	1	2500	0
1239	34	2	38	4	1	2	3	3	3300	0
1240	41	1	22	2	3	1	3	1	3100	0
1241	39	1	29	3	3	1	3	2	2600	0
1242	38	1	27	3	1	1	3	2	2700	0
1243	38	1	30	3	1	2	3	3	2700	0
1244	34	2	22	2	1	1	3	1	2500	0

## Sheet: Data Legend
GesitationalAgeOfPregnancy = Gestational age of pregnancy
Gestational age of pregnancy was categorized and coded as: term [refers to newborns delivered between 37 and 41.6 weeks] (1), preterm [refers to newborns delivered at or before 36.6 weeks] (2) and postterm [refers to newborns delivered at or after 42 weeks] (3).
MothersAgeGroup = Maternal age
Maternal age was extracted as a continuous variable then categorized and coded as below;19 years and below [adolescent girls] (1), 20-24 years [young women] (2), 25-34 years [older women] (3), 35 years and above [women of advanced maternal age] (4).
MothersHIVStatus = Maternal HIV status
HIV status was categorized and coded as below: HIV negative [refers to women without HIV as confirmed by a new or previous HIV test] (1), HIV positive [refers to women with HIV as confirmed by a new or previous HIV test] (2).
MothersObstetric = Obstetric complications
This was categorized and coded as below: women with preeclampsia, including those with eclampsia (1), women with antepartum hemorrhage, including those with sepsis (2) and control group [refers to women with no preeclampsia/eclampsia, antepartum hemorrhage and sepsis] (3).
MothersDeliveryMode = Delivery mode
Mode of delivery was categorized and coded as below: Spontaneous vertex delivery (SVD) and breech (normal birth) [refers to delivery of the baby through birth canal without any surgery] (1), assisted vaginal delivery (AVD) [refers to vacuum extraction delivery] (2), caesarean section (CS) delivery [refers to delivery of a newborn through surgical incisions made through the abdominal wall] (3).
MothersParity = Parity
Parity was categorized and coded as below: Primiparous women [refers to women giving birth for the first time] (1), multiparous women [refers to women giving birth for second time, third time or fourth time] (2) and grandmultiparous women [refers to women giving birth for the fifth time or more] (3).
NewbornBirthWeightOutcome = Birthweight Outcomes
Birthweight was measured as a continuous variable then coded as follows; low birthweight (1) and non – low birthweight (0).
